# Supplementary material for: Screening Antifungal and Antioxidant Activity of Macroalgae from SE Spain Highlights the Invader Rugulopteryx okamurae
Source: Plants (Basel). 2026 May 13;15(10):1485. doi: 10.3390/plants15101485 (PMC13210778; doi:10.3390/plants15101485)
Supplement: Supplementary file 1 [file plants-15-01485-s001.zip]

Archive with 1 entries (1 files):
- plants-4293281-supplementary.pdf
